# Supplementary material for: Genomic Surveillance of Endemic Human Coronaviruses in Côte d’Ivoire Using Targeted Hybrid-Capture Sequencing
Source: Viruses. 2026 Jun 17;18(6):678. doi: 10.3390/v18060678 (PMC13307596; doi:10.3390/v18060678)
Supplement: Supplementary file 1 [file viruses-18-00678-s001.zip]

Archive with 7 entries (4 files):
- Supplementary Tables/
- Supplementary Tables/Supplementary Table S2_Mbra et al.xlsx
- __MACOSX/
- __MACOSX/Supplementary Tables/
- __MACOSX/Supplementary Tables/._Supplementary Table S2_Mbra et al.xlsx
- Supplementary Tables/Supplementary Table S1_Mbra et al.xlsx
- __MACOSX/Supplementary Tables/._Supplementary Table S1_Mbra et al.xlsx
