# Supplementary material for: Genomic Surveillance of Endemic Human Coronaviruses in Côte d’Ivoire Using Targeted Hybrid-Capture Sequencing
Source: Viruses. 2026 Jun 17;18(6):678. doi: 10.3390/v18060678 (PMC13307596; doi:10.3390/v18060678)
Supplement: Supplementary file 1 [file viruses-18-00678-s001.zip › Supplementary Tables/Supplementary Table S2_Mbra et al.xlsx]

## Sheet: README
Supplementary Table S1: Sample-level sequencing metrics for endemic HCoV-positive specimens
Description	This workbook summarizes the 52 RT-qPCR-positive samples selected for targeted hybrid-capture sequencing and the 28 samples with genome recovery metrics.
Metric source	Total reads, mapped reads, % genome called, % identity, reference accession and Ct were taken from the uploaded metadata workbook.
Final genome breadth/depth	Final genome breadth and mean depth were taken from the uploaded Coverage_data 28 sequences (1).txt and Depth_data 28 sequences(1).txt files.
Mapped-read proportion	Calculated as HCoV-mapped reads / total reads × 100.
Recovery category	High: genome breadth ≥80% and mean depth ≥10×; Intermediate: genome breadth ≥20% but not high; Low: genome breadth <20%; Not available: no genome recovery metrics.
Notes	Rows without genome recovery metrics correspond to selected samples for which detailed sequencing recovery metrics were not available in the final analytical dataset.

## Sheet: Table S1_52 samples
Sample ID	Year	Virus	Sex	Age years	Age months	Health facility	Clinical syndrome	Ct	Selected for sequencing	Genome metrics available	Total reads	HCoV-mapped reads	Mapped-read proportion (%)	Reference accession ID	Reference length	% Genome called	% identity	Genome breadth final (%)	Mean depth final (x)	Recovery category
GR-0989-22	2022	HCoV-NL63	M	51	0	MACA	ILI	26	Yes	Yes	112760	105410	93.5	MK334047.1	27532	99.3	99.7	100	533.3	High
GR-0992-22	2022	HCoV-NL63	M	41	0	MACA	ILI	25.4	Yes	Yes	3278	1836	56	MK334047.1	27532	48.2	99.6	78.1	9.3	Intermediate
GR-0996-22	2022	HCoV-NL63	M	32	0	MACA	ILI	21	Yes	Yes	1285390	1012056	78.7	MK334047.1	27532	100	99.7	100	5111.3	High
GR-0998-22	2022	HCoV-NL63	M	70	0	MACA	ILI	26	Yes	Yes	15144	13627	90	MK334047.1	27532	91.9	99.7	96.7	67.4	High
GR-1160-22	2022	HCoV-NL63	F	0	10	FS YOPOUGON ATTIE	ILI	24.89	Yes	Yes	32290	30805	95.4	MG428704.1	27832	99.7	99.8	99.7	154.9	High
GR-1194-22	2022	HCoV-NL63	F	1	0	FS YOPOUGON ATTIE	ILI	28	Yes	Yes	178326	137113	76.9	MK334047.1	27532	99.4	99.6	99.9	674.1	High
GR-1521-22	2022	HCoV-NL63	M	1	0	CHU BOUAKE	SARI	22	Yes	Yes	5418	4161	76.8	MG428704.1	27832	65.1	99.8	88.9	21	High
GR-1872-22	2022	HCoV-NL63	F	0	4	CHR KORHOGO		20.13	Yes	No										Not available
GR-2106-22	2022	HCoV-NL63	F	1	0	CHR SAN PEDRO	SARI	24	Yes	Yes	3970	980	24.7	MG428704.1	27832	25.4	99.8	55.5	4.9	Intermediate
GR-1479-23	2023	HCoV-NL63	M	1	0	CHR SAN PEDRO		20.56	Yes	No										Not available
GR-2338-23	2023	HCoV-NL63	F	0	5	CHR KORHOGO		23.2	Yes	No										Not available
GR-2339-23	2023	HCoV-NL63	F	0	0	CHR KORHOGO		21	Yes	No										Not available
GR-3649-24	2024	HCoV-NL63	M	42	0	CHU BOUAKE		26.26	Yes	No										Not available
GR-5021-24	2024	HCoV-NL63	F	0	0	CHR KORHOGO	ILI	20.95	Yes	Yes	7152	4157	58.1	MK334047.1	27532	57	99.4	89.6	21.3	High
GR-2111-22	2022	HCoV-229E	M	1	0	FS ATTECOUBE	ILI	17.68	Yes	Yes	6012	5498	91.5	AB691767.2	27252	87	99.5	98.1	26.3	High
GR-2198-22	2022	HCoV-229E	F	23	0	CHR SAN PEDRO	SARI	27.58	Yes	Yes	2434	1650	67.8	AB691767.2	27252	42.4	99.5	74.7	8.3	Intermediate
GR-2760-22	2022	HCoV-229E	M	60	0	CHR SAN PEDRO	SARI	27.86	Yes	Yes	131772	127077	96.4	MT438700.1	27307	99.8	99.5	88.6	366.7	High
GR-2910-22	2022	HCoV-229E	M	4	0	MACA	ILI	24.1	Yes	Yes	6850	6371	93	MT438700.1	27307	94.9	99.5	99.7	31.6	High
GR-3052-22	2022	HCoV-229E	M	45	0	CHU BOUAKE	SARI	22.4	Yes	Yes	4912	4760	96.9	MT438700.1	27307	98.4	99.5	99.5	24.1	High
GR-3374-22	2022	HCoV-229E	M	9	0	CHR MAN		21.85	Yes	No										Not available
GR-0458-24	2024	HCoV-229E	M	20	0	CHU BOUAKE	SARI	27.94	Yes	Yes	3962	762	19.2	MT438696.1	27297	26.7	99.5	71.2	4.8	Intermediate
GR-4700-24	2024	HCoV-229E	M	1	0	FSU ATTECOUBE		26.68	Yes	No										Not available
GR-4997-24	2024	HCoV-229E	F	1	8	CHR SAN PEDRO	SARI	25.03	Yes	Yes	52726	39687	75.3	MT438696.1	27297	99.6	99.4	99.9	205.2	High
GR-5092-24	2024	HCoV-229E	M	5	0	CHR MAN	SARI	24.87	Yes	Yes	35510	24345	68.6	MT438696.1	27297	98.8	99.4	99.8	124.1	High
GR-0374-22	2022	HCoV-OC43	M	2	0	FS YOPOUGON ATTIE	ILI	24.07	Yes	Yes	24116	3499	14.5	KX538965.1	30716	87.6	99.4	98.5	16	High
GR-0387-22	2022	HCoV-OC43	M	1	0	CHR KORHOGO		21.43	Yes	No										Not available
GR-0401-22	2022	HCoV-OC43	M	29	0	MACA	ILI	27.48	Yes	Yes	2588950	2484142	96	MN306043.1	30716	100	99.5	100	11300.7	High
GR-0402-22	2022	HCoV-OC43	F	49	0	HG AGNIBILEKROU	ILI	17.51	Yes	Yes	624	599	96	MN306043.1	30716	14.3	99.8	55.9	2.7	Intermediate
GR-0415-22	2022	HCoV-OC43	M	1	0	FS ATTECOUBE	ILI	24.49	Yes	Yes	27996	18851	67.3	MN026164.1	30777	99.6	99.6	100	85.7	High
GR-0485-22	2022	HCoV-OC43	F	2	0	CHR KORHOGO	ILI	20	Yes	Yes	48022	46338	96.5	MN306043.1	30716	100	99.5	100	208.9	High
GR-0927-22	2022	HCoV-OC43	M	1	0	CHR KORHOGO	ILI	24.17	Yes	Yes	1190686	1142556	96	MG197720.1	30716	99.9	99.2	100	5217.3	High
GR-1075-22	2022	HCoV-OC43	F	12	0	FS ATTECOUBE	ILI	17.3	Yes	Yes	636538	610911	96	MH685718.1	30520	100	99.4	100	2778.8	High
GR-0573-23	2023	HCoV-OC43	M	0	10	CHR KORHOGO		16.04	Yes	No										Not available
GR-1313-23	2023	HCoV-OC43	M	0	3	CHR SAN PEDRO		25.26	Yes	No										Not available
GR-4297-23	2023	HCoV-OC43	F	1	7	FSU ATTECOUBE		21	Yes	No										Not available
GR-0314-24	2024	HCoV-OC43	F	1	0	FS ATTECOUBE	ILI	24.17	Yes	Yes	186576	19983	10.7	MN026164.1	30777	96.2	99.6	98.8	89.9	High
GR-0468-24	2024	HCoV-OC43	M	0	10	FSU ATTECOUBE		27.11	Yes	No										Not available
GR-0577-24	2024	HCoV-OC43	M	1	0	CHR MAN	SARI	24.87	Yes	Yes	19136	1417	7.4	KX538965.1	30716	35.8	99.7	53	6.2	Intermediate
GR-1053-24	2024	HCoV-OC43	F	23	0	CHU BOUAKE		27.27	Yes	No										Not available
GR-4877-24	2024	HCoV-OC43	M	0	6	CHR KORHOGO		27.07	Yes	No										Not available
GR-4949-24	2024	HCoV-OC43	F	0	7	CHR MAN		27.19	Yes	No										Not available
GR-5170-24	2024	HCoV-OC43	F	4	0	CHR MAN		26.19	Yes	No										Not available
GR-0199-22	2022	HCoV-HKU1	F	2	0	CHR MAN	ILI	19.19	Yes	Yes	19072	3561	18.7	ON553964.1	29932	77	99.9	100	11.9	High
GR-0407-23	2023	HCoV-HKU1	M	25	0	CHR KORHOGO		19	Yes	No										Not available
GR-2466-23	2023	HCoV-HKU1	M	2	0	FSU ATTECOUBE		25	Yes	No										Not available
GR-2548-23	2023	HCoV-HKU1	M	35	0	MACA		23	Yes	No										Not available
GR-2578-23	2023	HCoV-HKU1	M	38	0	MACA		23	Yes	No										Not available
GR-2640-23	2023	HCoV-HKU1	F	0	2	FSU YOPOUGON ATTIE		21	Yes	No										Not available
GR-0097-24	2024	HCoV-HKU1	F	77	0	CHU BOUAKE	SARI	20.78	Yes	Yes	15604	847	5.4	DQ415901.1	30097	29.9	99.7	81.7	3.1	Intermediate
GR-0099-24	2024	HCoV-HKU1	M	3	0	CHR MAN		23.25	Yes	No										Not available
GR-0635-24	2024	HCoV-HKU1	M	1	0	CHR MAN		21.43	Yes	No										Not available
GR-4734-24	2024	HCoV-HKU1	F	0	7	FSU YOPOUGON ATTIE		23.69	Yes	No										Not available

## Sheet: Summary_by_species
Virus	Selected n	Selected 2022	Selected 2023	Selected 2024	Metrics available n	High recovery n	Intermediate recovery n	Low recovery n	Median Ct	Median total reads	Median HCoV-mapped reads	Median mapped-read %	Median breadth %	Median depth x
HCoV-NL63	14	9	3	2	9	7	2	0	24.89	15144	13627	76.9	96.7	67.4
HCoV-229E	10	6	0	4	8	6	2	0	24.95	6431	5934	83.4	98.8	29
HCoV-OC43	18	8	3	7	9	7	2	0	24.17	48022	19983	96	100	89.9
HCoV-HKU1	10	1	5	4	2	1	1	0	19.98	17338	2204	12	90.8	7.5

## Sheet: Summary_by_year
Year	HCoV-NL63 selected	HCoV-229E selected	HCoV-OC43 selected	HCoV-HKU1 selected	Total selected
2022	9	6	8	1	24
2023	3	0	3	5	11
2024	2	4	7	4	17

## Sheet: QC_notes
Sample ID	Virus	Metric	Value in metadata sheet	Final value used	Note
GR-2760-22	HCoV-229E	Genome breadth (%)	99.9	88.6	Final value taken from Coverage_data 28 sequences (1).txt
GR-2760-22	HCoV-229E	Mean depth (x)	649.8	366.7	Final value taken from Depth_data 28 sequences(1).txt
GR-0097-24	HCoV-HKU1	Genome breadth (%)	94.3	81.7	Final value taken from Coverage_data 28 sequences (1).txt
GR-0097-24	HCoV-HKU1	Mean depth (x)	16.6	3.1	Final value taken from Depth_data 28 sequences(1).txt
GR-0199-22	HCoV-HKU1	Genome breadth (%)	94.3	100	Final value taken from Coverage_data 28 sequences (1).txt
GR-0199-22	HCoV-HKU1	Mean depth (x)	16.6	11.9	Final value taken from Depth_data 28 sequences(1).txt
