# Supplementary material for: Genomic Surveillance of Endemic Human Coronaviruses in Côte d’Ivoire Using Targeted Hybrid-Capture Sequencing
Source: Viruses. 2026 Jun 17;18(6):678. doi: 10.3390/v18060678 (PMC13307596; doi:10.3390/v18060678)
Supplement: Supplementary file 1 [file viruses-18-00678-s001.zip › Supplementary Tables/Supplementary Table S1_Mbra et al.xlsx]

## Sheet: Table S2_phylo_refs
Virus species	Sequence type	Accession / sample ID	Tree label (corrected where needed)	Country/location	Year	Genotype/clade in corrected tree	Sequence length (nt)	Inclusion status	Rationale for inclusion	Notes
HCoV-229E	Study sequence	GR2760-22	HCoV-229E/CIV/GR2760-22	Côte d’Ivoire	2022	L6	To complete from final FASTA/GenBank	Included	Côte d’Ivoire sequence generated in this study; included for genotype placement.	Genotype inferred from clustering/color-coded genotype in corrected tree.
HCoV-229E	Study sequence	GR2111-22	HCoV-229E/CIV/GR2111-22	Côte d’Ivoire	2022	L6	To complete from final FASTA/GenBank	Included	Côte d’Ivoire sequence generated in this study; included for genotype placement.	Genotype inferred from clustering/color-coded genotype in corrected tree.
HCoV-229E	Study sequence	GR3052-22	HCoV-229E/CIV/GR3052-22	Côte d’Ivoire	2022	L6	To complete from final FASTA/GenBank	Included	Côte d’Ivoire sequence generated in this study; included for genotype placement.	Genotype inferred from clustering/color-coded genotype in corrected tree.
HCoV-229E	Study sequence	GR2910-22	HCoV-229E/CIV/GR2910-22	Côte d’Ivoire	2022	L6	To complete from final FASTA/GenBank	Included	Côte d’Ivoire sequence generated in this study; included for genotype placement.	Genotype inferred from clustering/color-coded genotype in corrected tree.
HCoV-229E	Study sequence	GR2198-22	HCoV-229E/CIV/GR2198-22	Côte d’Ivoire	2022	L6	To complete from final FASTA/GenBank	Included	Côte d’Ivoire sequence generated in this study; included for genotype placement.	Genotype inferred from clustering/color-coded genotype in corrected tree.
HCoV-229E	Study sequence	GR4997-24	HCoV-229E/CIV/GR4997-24	Côte d’Ivoire	2024	L6	To complete from final FASTA/GenBank	Included	Côte d’Ivoire sequence generated in this study; included for genotype placement.	Genotype inferred from clustering/color-coded genotype in corrected tree.
HCoV-229E	Study sequence	GR5092-24	HCoV-229E/CIV/GR5092-24	Côte d’Ivoire	2024	L6	To complete from final FASTA/GenBank	Included	Côte d’Ivoire sequence generated in this study; included for genotype placement.	Genotype inferred from clustering/color-coded genotype in corrected tree.
HCoV-229E	Study sequence	GR0458-24	HCoV-229E/CIV/GR0458-24	Côte d’Ivoire	2024	L6	To complete from final FASTA/GenBank	Included	Côte d’Ivoire sequence generated in this study; included for genotype placement.	Genotype inferred from clustering/color-coded genotype in corrected tree.
HCoV-229E	Reference sequence	PQ187616	PQ187616.229E.Tanzania.2017	Tanzania	2017	L6	To complete from final FASTA/GenBank	Included	Representative HCoV-229E reference sequence for genotype L6 and phylogenetic context.
HCoV-229E	Reference sequence	PQ037247	PQ037247.229E.USA.2023	USA	2023	L6	To complete from final FASTA/GenBank	Included	Representative HCoV-229E reference sequence for genotype L6 and phylogenetic context.
HCoV-229E	Reference sequence	OR266946	OR266946.229E.Russia.2022	Russia	2022	L6	To complete from final FASTA/GenBank	Included	Representative HCoV-229E reference sequence for genotype L6 and phylogenetic context.
HCoV-229E	Reference sequence	ON791801	ON791801.229E.USA.2022	USA	2022	L6	To complete from final FASTA/GenBank	Included	Representative HCoV-229E reference sequence for genotype L6 and phylogenetic context.
HCoV-229E	Reference sequence	ON554138	ON554138.229E.China.2019	China	2019	L6	To complete from final FASTA/GenBank	Included	Representative HCoV-229E reference sequence for genotype L6 and phylogenetic context.
HCoV-229E	Reference sequence	LC654445	LC654445.229E.Japan.2020	Japan	2020	L6	To complete from final FASTA/GenBank	Included	Representative HCoV-229E reference sequence for genotype L6 and phylogenetic context.
HCoV-229E	Reference sequence	MN306046	MN306046.229E.USA.2019	USA	2019	L6	To complete from final FASTA/GenBank	Included	Representative HCoV-229E reference sequence for genotype L6 and phylogenetic context.
HCoV-229E	Reference sequence	ON554125	ON554125.229E.China.2018	China	2018	L6	To complete from final FASTA/GenBank	Included	Representative HCoV-229E reference sequence for genotype L6 and phylogenetic context.
HCoV-229E	Reference sequence	MW532104	MW532104.229E.China.2017	China	2017	L6	To complete from final FASTA/GenBank	Included	Representative HCoV-229E reference sequence for genotype L6 and phylogenetic context.
HCoV-229E	Reference sequence	MT438700	MT438700.229E.USA.2017	USA	2017	L6	To complete from final FASTA/GenBank	Included	Representative HCoV-229E reference sequence for genotype L6 and phylogenetic context.
HCoV-229E	Reference sequence	OQ920099	OQ920099.229E.Singapore.2011	Singapore	2011	L4	To complete from final FASTA/GenBank	Included	Representative HCoV-229E reference sequence for genotype L4 and phylogenetic context.
HCoV-229E	Reference sequence	AB691767	AB691767.229E.Niigata.2008	Niigata	2008	L3	To complete from final FASTA/GenBank	Included	Representative HCoV-229E reference sequence for genotype L3 and phylogenetic context.
HCoV-229E	Reference sequence	KY674919	KY674919.229E.USA.2008	USA	2008	L3	To complete from final FASTA/GenBank	Included	Representative HCoV-229E reference sequence for genotype L3 and phylogenetic context.
HCoV-229E	Reference sequence	AB691766	AB691766.229E.Japan.2004	Japan	2004	L5	To complete from final FASTA/GenBank	Included	Representative HCoV-229E reference sequence for genotype L5 and phylogenetic context.
HCoV-229E	Reference sequence	KF514432	KF514432.229E.USA.1993	USA	1993	L4	To complete from final FASTA/GenBank	Included	Representative HCoV-229E reference sequence for genotype L4 and phylogenetic context.
HCoV-229E	Reference sequence	NC.002645	NC.002645.229E.USA.2000	USA	2000	L1	To complete from final FASTA/GenBank	Included	Representative HCoV-229E reference sequence for genotype L1 and phylogenetic context.
HCoV-HKU1	Study sequence	GR0199-22	HCoV-HKU1/CIV/GR0199-22	Côte d’Ivoire	2022	A	To complete from final FASTA/GenBank	Included	Côte d’Ivoire sequence generated in this study; included for genotype placement.	Genotype inferred from clustering/color-coded genotype in corrected tree.
HCoV-HKU1	Study sequence	GR0097-24	HCoV-HKU1/CIV/GR0097-24	Côte d’Ivoire	2024	A	To complete from final FASTA/GenBank	Included	Côte d’Ivoire sequence generated in this study; included for genotype placement.	Genotype inferred from clustering/color-coded genotype in corrected tree.
HCoV-HKU1	Reference sequence	ON553962	ON553962.HKU1.China.2017	China	2017	B	To complete from final FASTA/GenBank	Included	Representative HCoV-HKU1 reference sequence for genotype B and phylogenetic context.
HCoV-HKU1	Reference sequence	OK073085	OK073085.HKU1.China.2015	China	2015	A	To complete from final FASTA/GenBank	Included	Representative HCoV-HKU1 reference sequence for genotype A and phylogenetic context.
HCoV-HKU1	Reference sequence	DQ415901	DQ415901.HKU1.China.2006	China	2006	A	To complete from final FASTA/GenBank	Included	Representative HCoV-HKU1 reference sequence for genotype A and phylogenetic context.
HCoV-HKU1	Reference sequence	PQ037249	PQ037249.HKU1.USA.2023	USA	2023	A	To complete from final FASTA/GenBank	Included	Representative HCoV-HKU1 reference sequence for genotype A and phylogenetic context.
HCoV-HKU1	Reference sequence	LC687393	LC687393.HKU1.Fukushima.2019	Fukushima	2019	A	To complete from final FASTA/GenBank	Included	Representative HCoV-HKU1 reference sequence for genotype A and phylogenetic context.
HCoV-HKU1	Reference sequence	ON553964	ON553964.HKU1.China.2018	China	2018	A	To complete from final FASTA/GenBank	Included	Representative HCoV-HKU1 reference sequence for genotype A and phylogenetic context.
HCoV-HKU1	Reference sequence	LC315650	LC315650.HKU1.Tokyo.2014	Tokyo	2014	A	To complete from final FASTA/GenBank	Included	Representative HCoV-HKU1 reference sequence for genotype A and phylogenetic context.
HCoV-HKU1	Reference sequence	KF686343	KF686343.HKU1.USA.2010	USA	2010	A	To complete from final FASTA/GenBank	Included	Representative HCoV-HKU1 reference sequence for genotype A and phylogenetic context.
HCoV-HKU1	Reference sequence	KY674942	KY674942.HKU1.USA.2016	USA	2016	A	To complete from final FASTA/GenBank	Included	Representative HCoV-HKU1 reference sequence for genotype A and phylogenetic context.
HCoV-HKU1	Reference sequence	NC_006577	NC_006577.HKU1.2005	Not specified in tree label	2005	A	To complete from final FASTA/GenBank	Included	Representative HCoV-HKU1 reference sequence for genotype A and phylogenetic context.
HCoV-HKU1	Reference sequence	HM034837	HM034837.HKU1.France.2005	France	2005	A	To complete from final FASTA/GenBank	Included	Representative HCoV-HKU1 reference sequence for genotype A and phylogenetic context.
HCoV-HKU1	Reference sequence	DQ415912	DQ415912.HKU1.China.2006	China	2006	C	To complete from final FASTA/GenBank	Included	Representative HCoV-HKU1 reference sequence for genotype C and phylogenetic context.
HCoV-HKU1	Reference sequence	DQ415899	DQ415899.HKU1.China.2005	China	2005	C	To complete from final FASTA/GenBank	Included	Representative HCoV-HKU1 reference sequence for genotype C and phylogenetic context.
HCoV-HKU1	Reference sequence	MH940245	MH940245.HKU1.Thailand.2017	Thailand	2017	B	To complete from final FASTA/GenBank	Included	Representative HCoV-HKU1 reference sequence for genotype B and phylogenetic context.
HCoV-HKU1	Reference sequence	OR260091	OR260091.HKU1.Netherlands.2022	Netherlands	2022	B	To complete from final FASTA/GenBank	Included	Representative HCoV-HKU1 reference sequence for genotype B and phylogenetic context.	Corrected spelling: Netherlands (tree label showed “Nertherlands”).
HCoV-NL63	Study sequence	GR0989-22	HCoV-NL63/CIV/GR0989-22	Côte d’Ivoire	2022	B	To complete from final FASTA/GenBank	Included	Côte d’Ivoire sequence generated in this study; included for genotype placement.	Genotype inferred from clustering/color-coded genotype in corrected tree.
HCoV-NL63	Study sequence	GR0996-22	HCoV-NL63/CIV/GR0996-22	Côte d’Ivoire	2022	B	To complete from final FASTA/GenBank	Included	Côte d’Ivoire sequence generated in this study; included for genotype placement.	Genotype inferred from clustering/color-coded genotype in corrected tree.
HCoV-NL63	Study sequence	GR0992-22	HCoV-NL63/CIV/GR0992-22	Côte d’Ivoire	2022	B	To complete from final FASTA/GenBank	Included	Côte d’Ivoire sequence generated in this study; included for genotype placement.	Genotype inferred from clustering/color-coded genotype in corrected tree.
HCoV-NL63	Study sequence	GR1194-22	HCoV-NL63/CIV/GR1194-22	Côte d’Ivoire	2022	B	To complete from final FASTA/GenBank	Included	Côte d’Ivoire sequence generated in this study; included for genotype placement.	Genotype inferred from clustering/color-coded genotype in corrected tree.
HCoV-NL63	Study sequence	GR0998-22	HCoV-NL63/CIV/GR0998-22	Côte d’Ivoire	2022	B	To complete from final FASTA/GenBank	Included	Côte d’Ivoire sequence generated in this study; included for genotype placement.	Genotype inferred from clustering/color-coded genotype in corrected tree.
HCoV-NL63	Study sequence	GR5021-24	HCoV-NL63/CIV/GR5021-24	Côte d’Ivoire	2024	B	To complete from final FASTA/GenBank	Included	Côte d’Ivoire sequence generated in this study; included for genotype placement.	Genotype inferred from clustering/color-coded genotype in corrected tree.
HCoV-NL63	Study sequence	GR1160-22	HCoV-NL63/CIV/GR1160-22	Côte d’Ivoire	2022	C2	To complete from final FASTA/GenBank	Included	Côte d’Ivoire sequence generated in this study; included for genotype placement.	Genotype inferred from clustering/color-coded genotype in corrected tree.
HCoV-NL63	Study sequence	GR1521-22	HCoV-NL63/CIV/GR1521-22	Côte d’Ivoire	2022	C2	To complete from final FASTA/GenBank	Included	Côte d’Ivoire sequence generated in this study; included for genotype placement.	Genotype inferred from clustering/color-coded genotype in corrected tree.
HCoV-NL63	Study sequence	GR2106-22	HCoV-NL63/CIV/GR2106-22	Côte d’Ivoire	2022	C2	To complete from final FASTA/GenBank	Included	Côte d’Ivoire sequence generated in this study; included for genotype placement.	Genotype inferred from clustering/color-coded genotype in corrected tree.
HCoV-NL63	Reference sequence	DQ445911	DQ445911.NL63.Amsterdam.2018	Amsterdam	2018	B	To complete from final FASTA/GenBank	Included	Representative HCoV-NL63 reference sequence for genotype B and phylogenetic context.
HCoV-NL63	Reference sequence	DQ445912	DQ445912.NL63.Amsterdam.2006	Amsterdam	2006	B	To complete from final FASTA/GenBank	Included	Representative HCoV-NL63 reference sequence for genotype B and phylogenetic context.
HCoV-NL63	Reference sequence	PP591771	PP591771.NL63.USA.2023	USA	2023	B	To complete from final FASTA/GenBank	Included	Representative HCoV-NL63 reference sequence for genotype B and phylogenetic context.
HCoV-NL63	Reference sequence	MG772808	MG772808.NL63.SouthKorea.2014	South Korea	2014	B	To complete from final FASTA/GenBank	Included	Representative HCoV-NL63 reference sequence for genotype B and phylogenetic context.
HCoV-NL63	Reference sequence	MN026166	MN026166.NL63.Kenya.2018	Kenya	2018	B	To complete from final FASTA/GenBank	Included	Representative HCoV-NL63 reference sequence for genotype B and phylogenetic context.
HCoV-NL63	Reference sequence	JX524171	JX524171.NL63.China.2009	China	2009	C2	To complete from final FASTA/GenBank	Included	Representative HCoV-NL63 reference sequence for genotype C2 and phylogenetic context.
HCoV-NL63	Reference sequence	MG428704	MG428704.NL63.Kenya.2010	Kenya	2010	C2	To complete from final FASTA/GenBank	Included	Representative HCoV-NL63 reference sequence for genotype C2 and phylogenetic context.
HCoV-NL63	Reference sequence	LC817382	LC817382.NL63.Fukushima.2023	Japan	2023	C3	To complete from final FASTA/GenBank	Included	Representative HCoV-NL63 reference sequence for genotype C3 and phylogenetic context.
HCoV-NL63	Reference sequence	OR266947	OR266947.NL63.Russia.2022	Russia	2022	C2	To complete from final FASTA/GenBank	Included	Representative HCoV-NL63 reference sequence for genotype C2 and phylogenetic context.
HCoV-NL63	Reference sequence	OY757692	OY757692.NL63.Australia.2023	Australia	2023	C2	To complete from final FASTA/GenBank	Included	Representative HCoV-NL63 reference sequence for genotype C2 and phylogenetic context.
HCoV-NL63	Reference sequence	PP591768	PP591768.NL63.USA.2023	USA	2023	C3	To complete from final FASTA/GenBank	Included	Representative HCoV-NL63 reference sequence for genotype C3 and phylogenetic context.
HCoV-NL63	Reference sequence	PP591770	PP591770.NL63.USA.2023	USA	2023	C3	To complete from final FASTA/GenBank	Included	Representative HCoV-NL63 reference sequence for genotype C3 and phylogenetic context.
HCoV-NL63	Reference sequence	MW202337	MW202337.NL63.USA.2018	USA	2018	C4	To complete from final FASTA/GenBank	Included	Representative HCoV-NL63 reference sequence for genotype C4 and phylogenetic context.
HCoV-NL63	Reference sequence	PQ187626	PQ187626.NL63.Tanzania.2018	Tanzania	2018	C1	To complete from final FASTA/GenBank	Included	Representative HCoV-NL63 reference sequence for genotype C1 and phylogenetic context.
HCoV-NL63	Reference sequence	KT381875	KT381875.NL63.USA.2015	USA	2015	C1	To complete from final FASTA/GenBank	Included	Representative HCoV-NL63 reference sequence for genotype C1 and phylogenetic context.
HCoV-NL63	Reference sequence	KX179500	KX179500.NL63.USA.2015	USA	2015	C1	To complete from final FASTA/GenBank	Included	Representative HCoV-NL63 reference sequence for genotype C1 and phylogenetic context.
HCoV-NL63	Reference sequence	JX504050	JX504050.NL63.USA.2004	USA	2004	C3	To complete from final FASTA/GenBank	Included	Representative HCoV-NL63 reference sequence for genotype C3 and phylogenetic context.
HCoV-NL63	Reference sequence	NC_005831	NC_005831.NL63.Netherlands.2004	Netherlands	2004	A3	To complete from final FASTA/GenBank	Included	Representative HCoV-NL63 reference sequence for genotype A3 and phylogenetic context.
HCoV-NL63	Reference sequence	KY554971	KY554971.NL63.USA.2016	USA	2016	A1	To complete from final FASTA/GenBank	Included	Representative HCoV-NL63 reference sequence for genotype A1 and phylogenetic context.
HCoV-OC43	Study sequence	GR0927-22	HCoV-OC43/CIV/GR0927-22	Côte d’Ivoire	2022	J	To complete from final FASTA/GenBank	Included	Côte d’Ivoire sequence generated in this study; included for genotype placement.	Genotype inferred from clustering/color-coded genotype in corrected tree.
HCoV-OC43	Study sequence	GR0401-22	HCoV-OC43/CIV/GR0401-22	Côte d’Ivoire	2022	J	To complete from final FASTA/GenBank	Included	Côte d’Ivoire sequence generated in this study; included for genotype placement.	Genotype inferred from clustering/color-coded genotype in corrected tree.
HCoV-OC43	Study sequence	GR0485-22	HCoV-OC43/CIV/GR0485-22	Côte d’Ivoire	2022	J	To complete from final FASTA/GenBank	Included	Côte d’Ivoire sequence generated in this study; included for genotype placement.	Genotype inferred from clustering/color-coded genotype in corrected tree.
HCoV-OC43	Study sequence	GR0374-22	HCoV-OC43/CIV/GR0374-22	Côte d’Ivoire	2022	J	To complete from final FASTA/GenBank	Included	Côte d’Ivoire sequence generated in this study; included for genotype placement.	Genotype inferred from clustering/color-coded genotype in corrected tree. Tree/PDF label corrected from HCoV-O43 to HCoV-OC43.
HCoV-OC43	Study sequence	GR0402-22	HCoV-OC43/CIV/GR0402-22	Côte d’Ivoire	2022	J	To complete from final FASTA/GenBank	Included	Côte d’Ivoire sequence generated in this study; included for genotype placement.	Genotype inferred from clustering/color-coded genotype in corrected tree.
HCoV-OC43	Study sequence	GR0577-24	HCoV-OC43/CIV/GR0577-24	Côte d’Ivoire	2024	F	To complete from final FASTA/GenBank	Included	Côte d’Ivoire sequence generated in this study; included for genotype placement.	Genotype inferred from clustering/color-coded genotype in corrected tree.
HCoV-OC43	Study sequence	GR0314-24	HCoV-OC43/CIV/GR0314-24	Côte d’Ivoire	2024	F	To complete from final FASTA/GenBank	Included	Côte d’Ivoire sequence generated in this study; included for genotype placement.	Genotype inferred from clustering/color-coded genotype in corrected tree.
HCoV-OC43	Study sequence	GR0415-22	HCoV-OC43/CIV/GR0415-22	Côte d’Ivoire	2022	I	To complete from final FASTA/GenBank	Included	Côte d’Ivoire sequence generated in this study; included for genotype placement.	Genotype inferred from clustering/color-coded genotype in corrected tree.
HCoV-OC43	Study sequence	GR1075-22	HCoV-OC43/CIV/GR1075-22	Côte d’Ivoire	2022	I	To complete from final FASTA/GenBank	Included	Côte d’Ivoire sequence generated in this study; included for genotype placement.	Genotype inferred from clustering/color-coded genotype in corrected tree. Tree/PDF label corrected from HCoV-O43 to HCoV-OC43.
HCoV-OC43	Reference sequence	NC_006213	NC_006213.OC43.USA.2004	USA	2004	A	To complete from final FASTA/GenBank	Included	Representative HCoV-OC43 reference sequence for genotype A and phylogenetic context.
HCoV-OC43	Reference sequence	PQ037242	PQ037242.OC43.USA.2023	USA	2023	J	To complete from final FASTA/GenBank	Included	Representative HCoV-OC43 reference sequence for genotype J and phylogenetic context.
HCoV-OC43	Reference sequence	MN306043	MN306043.OC43.USA.2019	USA	2019	J	To complete from final FASTA/GenBank	Included	Representative HCoV-OC43 reference sequence for genotype J and phylogenetic context.
HCoV-OC43	Reference sequence	MW532109	MW532109.OC43.China.2018	China	2018	J	To complete from final FASTA/GenBank	Included	Representative HCoV-OC43 reference sequence for genotype J and phylogenetic context.
HCoV-OC43	Reference sequence	MN026164	MN026164.OC43.Kenya.2018	Kenya	2018	F	To complete from final FASTA/GenBank	Included	Representative HCoV-OC43 reference sequence for genotype F and phylogenetic context.
HCoV-OC43	Reference sequence	PP187317	PP187317.OC43.USA.2021	USA	2021	I	To complete from final FASTA/GenBank	Included	Representative HCoV-OC43 reference sequence for genotype I and phylogenetic context.
HCoV-OC43	Reference sequence	MN306042	MN306042.OC43.USA.2019	USA	2019	I	To complete from final FASTA/GenBank	Included	Representative HCoV-OC43 reference sequence for genotype I and phylogenetic context.
HCoV-OC43	Reference sequence	LC687400	LC687400.OC43.Fukushima.2019	Japan	2019	I	To complete from final FASTA/GenBank	Included	Representative HCoV-OC43 reference sequence for genotype I and phylogenetic context.
HCoV-OC43	Reference sequence	ON554054	ON554054.OC43.China.2018	China	2018	I	To complete from final FASTA/GenBank	Included	Representative HCoV-OC43 reference sequence for genotype I and phylogenetic context.
HCoV-OC43	Reference sequence	PQ187637	PQ187637.OC43.Tanzania.2018	Tanzania	2018	I	To complete from final FASTA/GenBank	Included	Representative HCoV-OC43 reference sequence for genotype I and phylogenetic context.
HCoV-OC43	Reference sequence	MW532116	MW532116.OC43.China.2017	China	2017	F	To complete from final FASTA/GenBank	Included	Representative HCoV-OC43 reference sequence for genotype F and phylogenetic context.
HCoV-OC43	Reference sequence	MF374985	MF374985.OC43.USA.2017	USA	2017	I	To complete from final FASTA/GenBank	Included	Representative HCoV-OC43 reference sequence for genotype I and phylogenetic context.
HCoV-OC43	Reference sequence	KY967356	KY967356.OC43.USA.2015	USA	2015	G	To complete from final FASTA/GenBank	Included	Representative HCoV-OC43 reference sequence for genotype G and phylogenetic context.
HCoV-OC43	Reference sequence	KX538978	KX538978.OC43.Malaysia.2013	Malaysia	2013	B	To complete from final FASTA/GenBank	Included	Representative HCoV-OC43 reference sequence for genotype B and phylogenetic context.
HCoV-OC43	Reference sequence	KX538965	KX538965.OC43.Malaysia.2012	Malaysia	2012	K	To complete from final FASTA/GenBank	Included	Representative HCoV-OC43 reference sequence for genotype K and phylogenetic context.
HCoV-OC43	Reference sequence	MK303624	MK303624.OC43.France.2004	France	2004	K	To complete from final FASTA/GenBank	Included	Representative HCoV-OC43 reference sequence for genotype K and phylogenetic context.
HCoV-OC43	Reference sequence	KX344031	KX344031.OC43.Mexico.2011	Mexico	2011	F	To complete from final FASTA/GenBank	Included	Representative HCoV-OC43 reference sequence for genotype F and phylogenetic context.
HCoV-OC43	Reference sequence	MW532111	MW532111.OC43.China.2009	China	2009	D	To complete from final FASTA/GenBank	Included	Representative HCoV-OC43 reference sequence for genotype D and phylogenetic context.
HCoV-OC43	Reference sequence	KF923910	KF923910.OC43.China.2007	China	2007	F	To complete from final FASTA/GenBank	Included	Representative HCoV-OC43 reference sequence for genotype F and phylogenetic context.
HCoV-OC43	Reference sequence	JN129835	JN129835.OC43.China.2004	China	2004	C	To complete from final FASTA/GenBank	Included	Representative HCoV-OC43 reference sequence for genotype C and phylogenetic context.
HCoV-OC43	Reference sequence	AY903460	AY903460.OC43.Belgium.2004	Belgium	2004	C	To complete from final FASTA/GenBank	Included	Representative HCoV-OC43 reference sequence for genotype C and phylogenetic context.

## Sheet: Summary
Species	Study sequences included	Reference sequences included	Study genotype placement from corrected tree	Tree panel
HCoV-229E	8	16	All CIV sequences cluster within genotype L6	A
HCoV-HKU1	2	15	Both CIV sequences cluster within genotype A	B
HCoV-NL63	9	19	Six CIV sequences cluster within genotype B; three cluster within genotype C2	C
HCoV-OC43	9	21	Two CIV sequences cluster within genotype F; two within genotype I; five within genotype J	D

## Sheet: Notes_to_authors
Item	Note
General note	For Côte d’Ivoire sequences, genotype placement was inferred from the corrected color-coded tree and clustering with reference sequences, not from the previous orange star labels.
Sequence length	Sequence length is not visible in Figure 5 and should be completed from the final FASTA file, alignment, or GenBank metadata.
OC43 label correction	The corrected table standardizes two labels appearing as HCoV-O43 in the PDF/tree text to HCoV-OC43: GR0374-22 and GR1075-22.
HKU1 spelling correction	The table standardizes “Nertherlands” to “Netherlands” for OR260091.HKU1.Netherlands.2022.
Manuscript text update	The corrected OC43 tree supports CIV genotype placement in F, I, and J; if the manuscript currently states F, J, and K, it should be updated.
